# Supplementary material for: Patient Stratification for Serum LDH Levels Reveals Distinct CLA+ T-Cell Cytokine Secretion in Response to HDM, Clinical Features and Allergic Comorbidities
Source: Int J Mol Sci. 2025 Aug 13;26(16):7821. doi: 10.3390/ijms26167821 (PMC12387014; doi:10.3390/ijms26167821)
Supplement: Supplementary file 1 [file ijms-26-07821-s001.zip]

Archive with 1 entries (1 files):
- ijms-3602569-supplementary.pdf
